# Supplementary material for: Endothelial Dysfunction in Nonalcoholic Fatty Liver Disease: A Systematic Review and Meta-Analysis
Source: Life (Basel). 2022 May 11;12(5):718. doi: 10.3390/life12050718 (PMC9144621; doi:10.3390/life12050718)
Supplement: Supplementary file 1 [file life-12-00718-s001.zip]

Archive with 2 entries (2 files):
- Supplementary Figures S1-S3.pdf
- Supplementary Table S1.pdf
